# Supplementary material for: Pathological Features in Paediatric Patients with TK2 Deficiency
Source: Int J Mol Sci. 2022 Sep 20;23(19):11002. doi: 10.3390/ijms231911002 (PMC9570075; doi:10.3390/ijms231911002)
Supplement: Supplementary file 1 [file ijms-23-11002-s001.zip]

Archive with 1 entries (1 files):
- ijms-1887978-supplementary.pdf
